# Supplementary material for: Design, Synthesis and Anticancer Profile of New 4-(1H-benzo[d]imidazol-1-yl)pyrimidin-2-amine-Linked Sulfonamide Derivatives with V600EBRAF Inhibitory Effect
Source: Int J Mol Sci. 2021 Sep 28;22(19):10491. doi: 10.3390/ijms221910491 (PMC8508980; doi:10.3390/ijms221910491)
Supplement: Supplementary file 1 [file ijms-22-10491-s001.zip]

Archive with 1 entries (1 files):
- ijms-1372881-supplementary.pdf
